# Supplementary material for: MMHC-OCPR: Prediction of Platinum Response and Recurrence Risk in Ovarian Cancer with Multimodal Deep Learning
Source: Biomedicines. 2026 Feb 2;14(2):348. doi: 10.3390/biomedicines14020348 (PMC12938349; doi:10.3390/biomedicines14020348)
Supplement: Supplementary file 1 [file biomedicines-14-00348-s001.zip]

Archive with 1 entries (1 files):
- biomedicines-4087549-supplementary.pdf
